# Supplementary material for: Differential Protein Expression in Extracellular Vesicles Defines Treatment Responders and Non-Responders in Multiple Sclerosis
Source: Int J Mol Sci. 2024 Oct 6;25(19):10761. doi: 10.3390/ijms251910761 (PMC11477160; doi:10.3390/ijms251910761)
Supplement: Supplementary file 1 [file ijms-25-10761-s001.zip]

Archive with 1 entries (1 files):
- ijms-3232424-supplementary.pdf
